# Supplementary material for: Hybrid Silver-Containing Materials Based on Various Forms of Bacterial Cellulose: Synthesis, Structure, and Biological Activity
Source: Int J Mol Sci. 2023 Apr 21;24(8):7667. doi: 10.3390/ijms24087667 (PMC10142189; doi:10.3390/ijms24087667)
Supplement: Supplementary file 1 [file ijms-24-07667-s001.zip]

Archive with 1 entries (1 files):
- ijms-2349710-supplementary.pdf
